# Supplementary material for: o-Phenyl­enediaminium chloride nitrate
Source: Acta Crystallogr Sect E Struct Rep Online. 2013 Mar 28;69(Pt 4):o600. doi: 10.1107/S1600536813007447 (PMC3629640; doi:10.1107/S1600536813007447)
Supplement: Supplementary file 1 [file e-69-0o600-sup1.cif]

##############################################################################
#                                                                            #
# This CIF contains the data in a paper accepted for publication in          #
# Acta Crystallographica Section E. It conforms to the requirements of       #
# Notes for Authors for Acta Crystallographica Section E, and has been       #
# peer reviewed under the auspices of the IUCr Commission on Journals.       #
#                                                                            #
# Full details of the Crystallographic Information File format               #
# are given in the paper "The Crystallographic Information File (CIF):       #
# a New Standard Archive File for Crystallography" by S. R. Hall, F. H.      #
# Allen and I. D. Brown [Acta Cryst. (1991), A47, 655-685].                  #
#                                                                            #
# The current version of the core CIF dictionary is obtainable from          #
# ftp://ftp.iucr.org/pub/cif_core.dic.                                       #
#                                                                            #
# Software is freely available for graphical display of the structure(s)     #
# in this CIF. For information consult the CIF software page                 #
# http://www.iucr.org/resources/cif/software.                                #
#                                                                            #
# This file may be used for bona fide research purposes within the           #
# scientific community so long as proper attribution is given to the journal # 
# article from which it was obtained.                                        #
#                                                                            #
##############################################################################
data_global
_audit_creation_method     MoPro12
_journal_date_recd_electronic     2013-03-04
_journal_date_accepted     2013-03-18
_journal_name_full     'Acta Crystallographica, Section E'
_journal_year     2013
_journal_volume     69
_journal_issue      4
_journal_page_first     o600
_journal_page_last     o600
_journal_paper_category     QO
_journal_paper_doi     10.1107/S1600536813007447
_journal_coeditor_code     HB7052
_publ_contact_author_name     'Cherif Ben Nasr'
_publ_contact_author_address
; Laboratoire de Chimie des Mat\'eriaux
  Facult\'e des Sciences de Bizerte
  7021 Zarzouna
  Tunisie
;
_publ_contact_author_email     cherif_bennasr@yahoo.fr
_publ_contact_author_fax     ?
_publ_contact_author_phone     ?
_publ_section_title
;
<i>o</i>-Phenylenediaminium chloride nitrate
;
loop_
    _publ_author_name
    _publ_author_footnote
    _publ_author_address
    'Soudani, Sarra' .
; Laboratoire de Chimie des Mat\'eriaux
  Facult\'e des Sciences de Bizerte
  7021 Zarzouna
  Tunisia
;
    'Kefi, Riadh' .
; Laboratoire de Chimie des Mat\'eriaux
  Facult\'e des Sciences de Bizerte
  7021 Zarzouna
  Tunisia
;
    'Jelsch, Christian' .
;
Cristallographie, R\'esonance Magn\'etique et Mod\'elisations (CRM2)
UMR CNRS--UHP 7036
Institut Jean Barriol
Universit\'e de Lorraine
BP 70239
Boulevard des Aiguillettes
54506 Vandoeuvre-les-Nancy
France
;
    'Wenger, Emmanuel' .
;
Cristallographie, R\'esonance Magn\'etique et Mod\'elisations (CRM2)
UMR CNRS--UHP 7036
Institut Jean Barriol
Universit\'e de Lorraine
BP 70239
Boulevard des Aiguillettes
54506 Vandoeuvre-les-Nancy
France
;
    'Ben Nasr, Cherif' .
; Laboratoire de Chimie des Mat\'eriaux
  Facult\'e des Sciences de Bizerte
  7021 Zarzouna
  Tunisia
;
_publ_section_synopsis     .
_chemical_name_systematic
;
o-phenylenediaminium chloride nitrate
;
data_I
_audit_creation_method     'MoPro12'
_chemical_name_systematic
;
<i>o</i>-Phenylenediaminium chloride nitrate
;
_chemical_name_common     ?
_chemical_formula_moiety     'C6 H10 N2 2+, Cl -, N O3 -'
_chemical_formula_sum     'C6 H10 Cl N3 O3'
_chemical_formula_iupac     'C6 H10 N2 2+, Cl -, N O3 -'
_chemical_formula_weight     207.61
_symmetry_cell_setting     orthorhombic
_symmetry_space_group_name_H-M     'P n m a'
_symmetry_space_group_name_Hall     '-P 2ac 2n'
loop_
    _symmetry_equiv_pos_as_xyz
    'x, y, z'
    'x+1/2, -y+1/2, -z+1/2'
    '-x, y+1/2, -z'
    '-x+1/2, -y, z+1/2'
    '-x, -y, -z'
    '-x-1/2, y-1/2, z-1/2'
    'x, -y-1/2, z'
    'x-1/2, y, -z-1/2'
_cell_length_a     7.3695(5)
_cell_length_b     8.2367(5)
_cell_length_c     14.2398(7)
_cell_angle_alpha     90.
_cell_angle_beta     90.
_cell_angle_gamma     90.
_cell_volume     864.36(8)
_cell_formula_units_Z     4
_cell_measurement_reflns_used     64
_cell_measurement_theta_min     3.1
_cell_measurement_theta_max     20.3
_cell_measurement_temperature     100(2)
_exptl_crystal_description     prismatic
_exptl_crystal_colour     yellow
_exptl_crystal_size_max     0.27
_exptl_crystal_size_mid     0.20
_exptl_crystal_size_min     0.15
_exptl_crystal_density_diffrn     1.596
_exptl_crystal_density_meas     ?
_exptl_crystal_density_method     'not measured'
_exptl_crystal_F_000     432
_exptl_absorpt_coefficient_mu     0.223
_exptl_absorpt_correction_type     multi-scan
_exptl_absorpt_process_details     '(SADABS; Bruker, 2004)'
_exptl_absorpt_correction_T_min     0.751
_exptl_absorpt_correction_T_max     0.967
_exptl_special_details     ?
_diffrn_ambient_temperature     100(2)
_diffrn_radiation_type     AgK\a
_diffrn_radiation_wavelength     0.56085
_diffrn_radiation_source     'fine-focus sealed tube'
_diffrn_radiation_monochromator     ?
_diffrn_measurement_device_type     'Bruker Photon100 CMOS detector'
_diffrn_measurement_method     \w
_diffrn_detector_area_resol_mean     ?
_diffrn_reflns_number     26823
_diffrn_reflns_av_R_equivalents     0.049
_diffrn_reflns_av_sigmaI/netI     0.01218
_diffrn_reflns_theta_min     2.46
_diffrn_reflns_theta_max     19.50
_diffrn_reflns_theta_full     19.50
_diffrn_measured_fraction_theta_max     0.999
_diffrn_measured_fraction_theta_full     0.999
_diffrn_reflns_limit_h_min     0
_diffrn_reflns_limit_h_max     8
_diffrn_reflns_limit_k_min     0
_diffrn_reflns_limit_k_max     9
_diffrn_reflns_limit_l_min     0
_diffrn_reflns_limit_l_max     16
_diffrn_standards_number     0
_diffrn_standards_interval_count     0
_diffrn_standards_interval_time     0
_diffrn_standards_decay_%     0.
_refine_special_details
;
 Refinement of F^2^ against reflections.
 The threshold expression of F^2^ > 2sigma(F^2^) is
 used for calculating R-factors(gt) and is not
 relevant to the choice of reflections for refinement.
 R-factors based on F^2^ are statistically about twice
 as large as those based on F, and R-factors based on
 ALL data will be even larger.
;
_reflns_number_total     812
_reflns_number_gt     812
_reflns_threshold_expression     I>2\s(I)
_refine_ls_structure_factor_coef     Fsqd
_refine_ls_matrix_type     full
_refine_ls_R_factor_all     0.0235
_refine_ls_R_factor_gt     0.0235
_refine_ls_wR_factor_gt     0.0531
_refine_ls_wR_factor_ref     0.0531
_refine_ls_goodness_of_fit_ref     0.801
_refine_ls_restrained_S_all     0.255
_refine_ls_number_reflns     812
_refine_ls_number_parameters     66
_refine_ls_number_restraints     12
_refine_ls_hydrogen_treatment     mixed
_refine_ls_weighting_scheme     calc
_refine_ls_weighting_details
                'calc w=1/[\s^2^(Fo^2^)+(0.P)^2^+2.3P] where P=(Fo^2^+2Fc^2^)/3'
_atom_sites_solution_hydrogens     geom
_atom_sites_solution_primary     direct
_atom_sites_solution_secondary     difmap
_refine_ls_shift/su_max     -0.002
_refine_ls_shift/su_mean     0.000
_refine_diff_density_max     0.27
_refine_diff_density_min     -0.26
_refine_ls_extinction_method     'none'
_refine_ls_abs_structure_details     ?
_refine_ls_abs_structure_Flack     ?
loop_
    _atom_type_symbol
    _atom_type_description
    _atom_type_scat_dispersion_real
    _atom_type_scat_dispersion_imag
    _atom_type_scat_source
    'C' 'C' 0.0015 0.0010 'Su & Coppens. Acta. Cryst. (1997) A53, 749-762. '
    'H' 'H' 0.0000 0.0000 'Su & Coppens. Acta. Cryst. (1997) A53, 749-762. '
    'N' 'N' 0.0033 0.0020 'Su & Coppens. Acta. Cryst. (1997) A53, 749-762. '
    'O' 'O' 0.0061 0.0037 'Su & Coppens. Acta. Cryst. (1997) A53, 749-762. '
    'Cl' 'Cl' 0.1005 0.0999 'Su & Coppens. Acta. Cryst. (1997) A53, 749-762. '
_computing_data_collection     'COLLECT (Bruker, 2004)'
_computing_cell_refinement     'SCALEPACK (Otwinowski & Minor, 1997)'
_computing_data_reduction     'DENZO and SCALEPACK  (Otwinowski & Minor, 1997)'
_computing_structure_solution     'SIR92 (Altomare <i>et al.</i>, 1994)'
_computing_structure_refinement     '<i>MoPro</i> (Jelsch <i>et al.</i>, 2005)'
_computing_molecular_graphics     'DIAMOND (Brandenburg, 1998)'
_computing_publication_material     'publCIF (Westrip, 2010)'
loop_
    _atom_site_type_symbol
    _atom_site_label
    _atom_site_fract_x
    _atom_site_fract_y
    _atom_site_fract_z
    _atom_site_U_iso_or_equiv
    _atom_site_adp_type
    _atom_site_calc_flag
    _atom_site_occupancy
    _atom_site_symmetry_multiplicity
    _atom_site_disorder_assembly
    _atom_site_disorder_group
    Cl Cl1 0.84182(9) 0.25000 0.34646(4) 0.00937(9) Uani d 1 2 . .
    N N1 0.2199(3) 0.75000 0.3046(2) 0.0091(3) Uani d 1 2 . .
    O O11 0.3554(3) 0.75000 0.36140(10)
                                      0.0098(3) Uani d 1 2 . .
    O O10 0.1566(2) 0.6174(2) 0.27870(9) 0.0143(2) Uani d 1 1 . .
    C C1 0.1707(3) 0.3346(2) 0.55260(10)
                                       0.0117(3) Uani d 1 1 . .
    H H1 0.10400 0.40337 0.60752 0.01410 Uiso d 1 1 . .
    C C2 0.2654(3) 0.4193(2) 0.48340(10)
                                       0.0100(2) Uani d 1 1 . .
    H H2 0.26439 0.55074 0.48291 0.01199 Uiso d 1 1 . .
    C C3 0.3611(2) 0.3345(2) 0.41520(10)
                                       0.0071(2) Uani d 1 1 . .
    N N3 0.4604(2) 0.4241(2) 0.34310(10)
                                       0.0083(2) Uani d 1 1 . .
    H H31 0.4170(10)
                   0.3930(10)
                            0.2766(3) 0.01240 Uiso d 1 1 . .
    H H32 0.5979(4) 0.4000(10)
                             0.3466(10) 0.01240 Uiso d 1 1 . .
    H H34 0.443(2) 0.5479(3) 0.3506(9) 0.01240 Uiso d 1 1 . .
loop_
    _atom_site_aniso_label
    _atom_site_aniso_U_11
    _atom_site_aniso_U_22
    _atom_site_aniso_U_33
    _atom_site_aniso_U_12
    _atom_site_aniso_U_13
    _atom_site_aniso_U_23
    Cl1 0.0105(3) 0.0079(3) 0.0097(3) 0. -0.0003(3) 0.
    N1 0.0110(10)
                0.0060(10)
                         0.0100(10)
                                  0. -0.0011(9) 0.
    O11 0.0117(9) 0.0032(9) 0.0145(10) 0. -0.0032(8) 0.
    O10 0.0168(7) 0.0076(6) 0.0184(7) -0.0016(6) -0.0052(6) -0.0023(6)
    C1 0.0149(9) 0.0101(10) 0.0102(9) 0.0008(8) 0.0030(8) -0.0012(8)
    C2 0.0128(9) 0.0058(9) 0.0113(9) 0.0008(8) 0.0011(7) -0.0014(7)
    C3 0.0084(9) 0.0052(9) 0.0079(9) -0.0001(8)   0.0010(7) 0.0003(7)
    N3 0.0099(8) 0.0049(7) 0.0100(7) -0.0008(6) 0.0002(6)   0.0008(6)
_geom_special_details
;
;
loop_
    _geom_bond_atom_site_label_1
    _geom_bond_atom_site_label_2
    _geom_bond_site_symmetry_2
    _geom_bond_distance
    _geom_bond_publ_flag
    N1 O10 . 1.243(2) ?
    N1 O11 . 1.284(3) ?
    C1 C2 . 1.395(3) ?
    C1 H1 . 1.083 ?
    C2 C3 . 1.389(3) ?
    C2 H2 . 1.083 ?
    C3 N3 . 1.461(2) ?
    N3 H32 . 1.033(4) ?
    N3 H34 . 1.033(4) ?
    N3 H31 . 1.033(4) ?
loop_
    _geom_angle_atom_site_label_1
    _geom_angle_atom_site_label_2
    _geom_angle_atom_site_label_3
    _geom_angle_site_symmetry_1
    _geom_angle_site_symmetry_3
    _geom_angle
    _geom_angle_publ_flag
    O11 N1 O10 . . 118.6(2) ?
    O10 N1 O10 . 7_575 122.8(2) ?
    C1 C2 C3 . . 119.8(2) ?
    C1 C2 H2 . . 120.1 ?
    H1 C1 C2 . . 118.4 ?
    C2 C3 N3 . . 119.5(2) ?
    H2 C2 C3 . . 120.1 ?
    C3 N3 H32 . . 111.2(7) ?
    C3 N3 H34 . . 111.3(7) ?
    C3 N3 H31 . . 111.1(6) ?
    H31 N3 H32 . . 107.7(8) ?
    H31 N3 H34 . . 107.6(9) ?
    H32 N3 H34 . . 107.7(10) ?
loop_
    _geom_torsion_atom_site_label_1
    _geom_torsion_atom_site_label_2
    _geom_torsion_atom_site_label_3
    _geom_torsion_atom_site_label_4
    _geom_torsion_site_symmetry_1
    _geom_torsion_site_symmetry_2
    _geom_torsion_site_symmetry_3
    _geom_torsion_site_symmetry_4
    _geom_torsion
    _geom_torsion_publ_flag
    C1 C2 C3 N3 . . . . -179.8(2) ?
    H1 C1 C2 C3 . . . . 176.3 ?
    H1 C1 C2 H2 . . . . -3.7 ?
    C2 C3 N3 H32 . . . . 118.0(8) ?
    C2 C3 N3 H34 . . . . -2.1(7) ?
    C2 C3 N3 H31 . . . . -122.0(7) ?
    H2 C2 C3 N3 . . . . 0.2 ?
loop_
    _geom_hbond_atom_site_label_D
    _geom_hbond_atom_site_label_H
    _geom_hbond_atom_site_label_A
    _geom_hbond_site_symmetry_A
    _geom_hbond_distance_DH
    _geom_hbond_distance_HA
    _geom_hbond_distance_DA
    _geom_hbond_angle_DHA
    N3 H34 O10 1_555 1.033(4) 2.410(10)
                                      2.896(2) 107.4(9)
    N3 H34 N1 1_555 1.033(4) 2.429(9) 3.263(2) 137.1(8)
    N3 H31 Cl1 2_455 1.033(4) 2.181(4) 3.179(2) 161.8(5)
    N3 H32 Cl1 1_555 1.033(4) 2.183(5) 3.156(2) 156.2(5)
    C2 H2 O11 1_555 1.08 2.48 3.299(2) 132
    C1 H1 O10 5_566 1.08 2.52 3.427(2) 141
