# Supplementary material for: o-Phenyl­enediaminium chloride nitrate
Source: Acta Crystallogr Sect E Struct Rep Online. 2013 Mar 28;69(Pt 4):o600. doi: 10.1107/S1600536813007447 (PMC3629640; doi:10.1107/S1600536813007447)
Supplement: Supplementary file 2 [file e-69-0o600-Isup2.hkl]

#
# fcf, LIST 4 option, 
# written by MOPRO.11
#
data_I
_shelx_title ' written by MoPro.11'
_shelx_refln_list_code        4
_shelx_F_calc_maximum       63.71
_exptl_crystal_F_000       432.00
_reflns_d_resolution_high  0.8402

loop_
 _symmetry_equiv_pos_as_xyz
'x, y, z'
'x+1/2, -y+1/2, -z+1/2'
'-x, y+1/2, -z'
'-x+1/2, -y, z+1/2'
'-x, -y, -z'
'-x-1/2, y-1/2, z-1/2'
'x, -y-1/2, z'
'x-1/2, y, -z-1/2'

_cell_length_a     7.3695
_cell_length_b     8.2367
_cell_length_c    14.2398
_cell_angle_alpha  90.000
_cell_angle_beta   90.000
_cell_angle_gamma  90.000


_shelx_F_squared_multiplier     1.000

loop_ 
 _refln_index_h 
 _refln_index_k 
 _refln_index_l 
 _refln_F_squared_calc 
 _refln_F_squared_meas 
 _refln_F_squared_sigma
 _refln_observed_status

   0   0   4    1258.102    1250.061      18.487 o 
   0   0   6    3674.020    3739.142      53.071 o 
   0   0   8       1.177       6.938       0.970 o 
   0   0  10    1783.476    1851.811      27.614 o 
   0   0  12     286.440     291.771       5.559 o 
   0   0  14    1743.053    1788.399      30.543 o 
   0   0  16    1598.424    1623.143      47.673 o 
   0   1   3    2873.690    2884.288      33.350 o 
   0   1   5    4716.918    4828.589      54.114 o 
   0   1   7      91.088      90.768       1.442 o 
   0   1   9     222.635     212.842       2.784 o 
   0   1  11    1636.357    1654.062      17.911 o 
   0   1  13    1424.925    1455.295      15.976 o 
   0   1  15    1803.447    1826.991      27.935 o 
   0   2   0    6488.512    6376.689     169.331 o 
   0   2   2     578.299     614.475       7.940 o 
   0   2   4    3747.978    3957.224      43.884 o 
   0   2   6      23.186      28.518       0.771 o 
   0   2   8     248.543     228.608       2.954 o 
   0   2  10     720.276     724.583       8.478 o 
   0   2  12       0.486       4.915       1.451 o 
   0   2  14     284.623     294.015       4.546 o 
   0   2  16      52.996      55.804       2.987 o 
   0   3   1      20.933      31.085       1.022 o 
   0   3   3     817.246     817.773      10.348 o 
   0   3   5     228.463     224.615       3.028 o 
   0   3   7     627.054     611.924       7.527 o 
   0   3   9      16.859      19.418       0.986 o 
   0   3  11     389.771     395.215       5.106 o 
   0   3  13     141.220     143.741       2.888 o 
   0   3  15      95.199      91.583       3.065 o 
   0   4   0     222.270     208.170       4.913 o 
   0   4   2     178.414     166.748       2.718 o 
   0   4   4    4216.250    4450.964      55.786 o 
   0   4   6    3317.138    3427.616      42.345 o 
   0   4   8      53.730      48.858       1.309 o 
   0   4  10     740.980     737.580       8.828 o 
   0   4  12      51.440      62.177       2.041 o 
   0   4  14      40.691      41.086       2.194 o 
   0   5   1    1141.448    1135.081      19.971 o 
   0   5   3      24.966      22.890       0.949 o 
   0   5   5     138.686     138.188       2.543 o 
   0   5   7    1021.611    1008.738      14.992 o 
   0   5   9    1738.609    1759.193      21.467 o 
   0   5  11     837.554     821.059      12.191 o 
   0   5  13       6.771      12.932       2.128 o 
   0   6   0    4600.662    4931.812     110.935 o 
   0   6   2    1466.841    1504.415      23.265 o 
   0   6   4     568.338     545.917       7.700 o 
   0   6   6    5927.901    6204.123      94.596 o 
   0   6   8     702.548     689.901      10.436 o 
   0   6  10     538.627     541.795       9.336 o 
   0   6  12     114.214     126.177       3.801 o 
   0   7   1      30.719      34.535       1.443 o 
   0   7   3     375.574     375.031       6.875 o 
   0   7   5     532.782     527.633       8.381 o 
   0   7   7     919.596     898.670      14.181 o 
   0   7   9    1037.178    1027.034      17.475 o 
   0   7  11     773.273     746.770      13.251 o 
   0   8   0     980.173     987.900      23.761 o 
   0   8   2    1487.500    1478.117      20.991 o 
   0   8   4     124.672     119.983       3.160 o 
   0   8   6     172.690     169.821       4.740 o 
   0   8   8      47.087      52.733       2.748 o 
   0   9   1      79.263      73.555       2.389 o 
   0   9   3      23.100      20.706       2.206 o 
   0   9   5     160.430     163.916       5.088 o 
   1   0   1     598.019     625.003      10.033 o 
   1   0   2     847.867     861.560       8.925 o 
   1   0   3     640.819     629.317       6.586 o 
   1   0   4     620.300     601.554       6.145 o 
   1   0   5     876.584     854.490       8.702 o 
   1   0   6    1765.917    1759.771      18.340 o 
   1   0   7    1200.212    1202.412      12.427 o 
   1   0   8    2779.543    2810.419      28.463 o 
   1   0   9     134.334     126.894       1.916 o 
   1   0  10    1082.480    1085.324      12.068 o 
   1   0  11     332.371     325.032       4.164 o 
   1   0  12     751.865     738.364       8.934 o 
   1   0  13      50.278      43.587       1.818 o 
   1   0  14     165.926     165.239       3.358 o 
   1   0  15       0.084       7.428       2.386 o 
   1   0  16     601.788     601.304      11.725 o 
   1   1   1     307.610     291.615       2.316 o 
   1   1   2     267.559     259.238       2.288 o 
   1   1   3   14916.514   13520.749     100.663 o 
   1   1   4     529.599     527.713       4.126 o 
   1   1   5    1761.349    1765.356      12.769 o 
   1   1   6    1770.737    1782.268      13.074 o 
   1   1   7    1044.312    1010.924       7.754 o 
   1   1   8    1124.586    1118.799       8.379 o 
   1   1   9       6.270       7.076       0.607 o 
   1   1  10      15.697      15.484       0.667 o 
   1   1  11     583.481     586.611       4.885 o 
   1   1  12      40.822      39.639       1.033 o 
   1   1  13     303.932     304.000       3.133 o 
   1   1  14       0.200       6.966       1.382 o 
   1   1  15       0.243       8.642       1.865 o 
   1   1  16      29.659      33.108       2.082 o 
   1   2   1     587.190     577.221       5.264 o 
   1   2   2     370.850     378.590       3.693 o 
   1   2   3    1337.438    1311.562      11.638 o 
   1   2   4       0.089       1.758       0.360 o 
   1   2   5     504.550     498.605       4.117 o 
   1   2   6      22.759      21.266       0.517 o 
   1   2   7     697.067     663.742       5.362 o 
   1   2   8    2210.986    2260.419      17.676 o 
   1   2   9     852.410     813.669       6.926 o 
   1   2  10      12.719      12.836       0.730 o 
   1   2  11      59.309      57.185       1.066 o 
   1   2  12     391.029     378.487       3.558 o 
   1   2  13     226.974     222.871       2.531 o 
   1   2  14     576.148     569.924       5.786 o 
   1   2  15      81.547      82.225       2.006 o 
   1   2  16      19.199      19.512       1.873 o 
   1   3   1    4663.425    4824.696      47.167 o 
   1   3   2    6433.408    6607.631      61.363 o 
   1   3   3    1151.563    1147.348      10.445 o 
   1   3   4    2520.786    2557.423      21.895 o 
   1   3   5     155.964     152.869       1.667 o 
   1   3   6     238.538     227.594       2.169 o 
   1   3   7    3942.524    4086.932      32.586 o 
   1   3   8    1064.328    1065.350       8.859 o 
   1   3   9     721.995     702.150       5.971 o 
   1   3  10      17.546      16.953       0.809 o 
   1   3  11      14.368      15.583       0.913 o 
   1   3  12     936.662     927.283       8.114 o 
   1   3  13     200.863     213.245       2.637 o 
   1   3  14     621.219     630.909       6.440 o 
   1   3  15      20.587      20.626       1.630 o 
   1   3  16      23.333      26.946       2.169 o 
   1   4   1      84.937      78.441       1.146 o 
   1   4   2     477.740     471.927       5.390 o 
   1   4   3     246.566     234.608       2.469 o 
   1   4   4     471.767     457.392       4.327 o 
   1   4   5      27.463      23.725       0.664 o 
   1   4   6      13.460      13.230       0.596 o 
   1   4   7     507.337     500.997       4.420 o 
   1   4   8       3.421       5.190       0.781 o 
   1   4   9     546.908     543.914       4.956 o 
   1   4  10      40.376      44.014       1.079 o 
   1   4  11     172.850     168.472       2.066 o 
   1   4  12     434.773     433.583       4.578 o 
   1   4  13     178.923     172.528       2.590 o 
   1   4  14    1670.542    1714.756      16.739 o 
   1   4  15      42.740      45.707       1.887 o 
   1   5   1    1720.589    1736.608      18.873 o 
   1   5   2     847.819     829.101       9.613 o 
   1   5   3    1395.865    1402.040      15.397 o 
   1   5   4      32.908      31.771       0.841 o 
   1   5   5     254.849     248.765       2.660 o 
   1   5   6       0.509       4.886       0.761 o 
   1   5   7     124.362     122.980       1.668 o 
   1   5   8       1.656       4.997       0.975 o 
   1   5   9    1173.998    1189.078      10.488 o 
   1   5  10       4.608       9.900       1.124 o 
   1   5  11      40.217      40.220       1.439 o 
   1   5  12     263.209     262.558       3.751 o 
   1   5  13     113.911     103.695       2.278 o 
   1   5  14      26.923      26.682       1.778 o 
   1   6   1      10.947      10.033       0.838 o 
   1   6   2      13.664      12.057       0.820 o 
   1   6   3       0.032       3.523       0.933 o 
   1   6   4      35.311      32.640       0.960 o 
   1   6   5      35.026      32.336       0.981 o 
   1   6   6    1108.205    1090.224      10.742 o 
   1   6   7     121.730     116.199       1.894 o 
   1   6   8       1.163       7.034       1.150 o 
   1   6   9      74.937      68.863       1.547 o 
   1   6  10     549.838     526.264       6.217 o 
   1   6  11     119.084     114.772       2.271 o 
   1   6  12     211.814     218.677       3.356 o 
   1   6  13      46.903      46.444       2.079 o 
   1   7   1     958.345     975.708      10.892 o 
   1   7   2     354.487     350.078       4.627 o 
   1   7   3    1926.829    1906.465      20.742 o 
   1   7   4      78.398      72.836       1.724 o 
   1   7   5      16.490      17.816       1.265 o 
   1   7   6     221.967     216.313       2.850 o 
   1   7   7      37.000      38.808       1.401 o 
   1   7   8     295.995     286.916       4.000 o 
   1   7   9     199.471     197.499       3.229 o 
   1   7  10     114.763     105.152       2.198 o 
   1   7  11     326.022     313.884       4.955 o 
   1   8   1     190.836     190.137       3.046 o 
   1   8   2      97.945      94.608       1.940 o 
   1   8   3     610.633     603.378       8.272 o 
   1   8   4       8.667      10.128       1.619 o 
   1   8   5     100.860      95.025       2.448 o 
   1   8   6     392.738     384.466       5.623 o 
   1   8   7      44.894      46.543       1.786 o 
   1   8   8     860.521     863.778      11.096 o 
   1   8   9      52.501      50.532       2.132 o 
   1   9   1     800.177     780.670       9.863 o 
   1   9   2     626.212     596.128       7.608 o 
   1   9   3     545.951     543.327       7.393 o 
   1   9   4     249.402     236.453       4.223 o 
   1   9   5     342.755     346.808       5.689 o 
   1   9   6     249.280     243.380       4.456 o 
   2   0   0    7797.548    7554.163     139.671 o 
   2   0   1    3512.765    3716.653      40.986 o 
   2   0   2    1099.426    1129.174      11.079 o 
   2   0   3   15989.139   14675.224     140.064 o 
   2   0   4    2871.677    2989.107      29.662 o 
   2   0   5    3330.938    3407.999      33.661 o 
   2   0   6       0.072       2.772       0.626 o 
   2   0   7     725.991     690.156       7.355 o 
   2   0   9     900.281     907.396      10.359 o 
   2   0  10     166.896     155.244       2.484 o 
   2   0  11    2449.682    2489.288      28.699 o 
   2   0  12     105.998     102.487       2.171 o 
   2   0  13      18.268      16.076       1.590 o 
   2   0  14      54.572      51.336       2.174 o 
   2   0  15     505.729     513.414       8.888 o 
   2   0  16      11.254      13.591       2.803 o 
   2   1   0    6125.127    5834.276      60.997 o 
   2   1   1    1179.610    1196.164       9.284 o 
   2   1   2    3022.779    3204.156      23.183 o 
   2   1   3     264.350     254.721       2.116 o 
   2   1   4      46.876      35.429       0.496 o 
   2   1   5      93.969      83.933       0.867 o 
   2   1   6      84.847      74.917       0.870 o 
   2   1   7      56.440      57.505       0.788 o 
   2   1   8      13.992      13.218       0.564 o 
   2   1   9     144.314     142.180       1.585 o 
   2   1  10       6.401       8.046       0.746 o 
   2   1  11      20.922      20.428       0.883 o 
   2   1  12     867.832     844.694       7.318 o 
   2   1  13     231.782     230.464       2.770 o 
   2   1  14     335.639     330.099       4.076 o 
   2   1  15     223.492     219.579       3.481 o 
   2   1  16    1247.496    1266.740      16.545 o 
   2   2   0    3185.315    3284.854      33.863 o 
   2   2   1    2656.143    2788.299      20.904 o 
   2   2   2    1510.647    1497.484      11.256 o 
   2   2   3    1669.399    1738.656      13.293 o 
   2   2   4    2055.033    2088.760      16.076 o 
   2   2   5     857.741     859.191       6.833 o 
   2   2   6     436.090     422.972       3.529 o 
   2   2   7      19.974      15.756       0.563 o 
   2   2   8     250.410     248.426       2.421 o 
   2   2   9     506.517     510.875       4.467 o 
   2   2  10     512.941     482.380       4.318 o 
   2   2  11     860.090     833.782       7.133 o 
   2   2  12      14.499      13.977       1.057 o 
   2   2  13     110.234     107.755       1.852 o 
   2   2  14      69.278      68.775       1.788 o 
   2   2  15     445.756     432.955       5.287 o 
   2   2  16      60.464      62.100       2.363 o 
   2   3   0     375.552     385.142       4.785 o 
   2   3   1    1054.837    1064.490       8.759 o 
   2   3   2     238.627     223.849       2.069 o 
   2   3   3      24.842      26.631       0.544 o 
   2   3   4     841.074     828.705       7.366 o 
   2   3   5    1200.199    1193.081       9.862 o 
   2   3   6     427.186     409.404       3.657 o 
   2   3   7       2.249       4.522       0.611 o 
   2   3   8      97.390      99.745       1.275 o 
   2   3   9     139.348     143.844       1.665 o 
   2   3  10     175.556     165.185       1.919 o 
   2   3  11    1303.235    1317.905      11.230 o 
   2   3  12     309.707     297.497       3.460 o 
   2   3  13      46.435      50.343       1.522 o 
   2   3  14       9.599      10.925       1.606 o 
   2   3  15     135.181     121.526       2.518 o 
   2   4   0     158.124     155.666       2.478 o 
   2   4   1    2883.813    2999.773      27.759 o 
   2   4   2     461.872     445.765       4.512 o 
   2   4   3     629.706     607.375       5.734 o 
   2   4   4    1086.791    1087.662       9.629 o 
   2   4   5    1530.667    1539.074      14.132 o 
   2   4   6     653.284     647.790       5.942 o 
   2   4   7       0.955       4.898       0.771 o 
   2   4   8      28.735      27.584       0.844 o 
   2   4   9    1153.720    1157.299       9.569 o 
   2   4  10      78.878      82.875       1.429 o 
   2   4  11     238.518     229.819       2.680 o 
   2   4  12      26.469      29.258       1.348 o 
   2   4  13     198.560     202.255       3.100 o 
   2   4  14      10.574      15.228       1.916 o 
   2   5   0     141.421     146.990       2.425 o 
   2   5   1      16.789      17.901       0.647 o 
   2   5   2      10.412       8.975       0.699 o 
   2   5   3      30.884      30.101       0.860 o 
   2   5   4     157.013     159.837       1.794 o 
   2   5   5     216.535     200.983       2.126 o 
   2   5   6    1614.435    1676.844      14.529 o 
   2   5   7       6.406       8.750       0.893 o 
   2   5   8     103.046      98.230       1.478 o 
   2   5   9     271.152     258.160       2.740 o 
   2   5  10    1042.964    1049.242       9.729 o 
   2   5  11       3.996       9.765       1.325 o 
   2   5  12      28.016      31.849       1.458 o 
   2   5  14       0.440       8.093       2.089 o 
   2   6   0     182.870     179.954       2.853 o 
   2   6   1     409.304     382.485       3.926 o 
   2   6   2       0.040       4.044       0.825 o 
   2   6   3      13.507      12.306       0.917 o 
   2   6   4     173.126     167.121       2.119 o 
   2   6   5    3341.788    3463.219      31.662 o 
   2   6   6     260.034     252.114       2.882 o 
   2   6   7     158.994     157.136       2.083 o 
   2   6   8     134.649     134.777       1.962 o 
   2   6   9    1615.257    1611.685      16.289 o 
   2   6  10     228.293     218.861       3.139 o 
   2   6  11     341.518     340.438       4.637 o 
   2   6  12       7.338      12.283       1.702 o 
   2   7   0    1149.233    1170.185      15.574 o 
   2   7   1      66.630      63.623       1.334 o 
   2   7   2     478.661     472.184       5.606 o 
   2   7   3     205.109     201.428       3.070 o 
   2   7   4      80.938      71.095       1.591 o 
   2   7   5       0.793       5.976       1.225 o 
   2   7   6     417.680     420.241       5.036 o 
   2   7   7      59.337      57.859       1.526 o 
   2   7   8      30.964      27.885       1.322 o 
   2   7   9     213.630     204.605       2.969 o 
   2   7  10     520.914     526.322       6.375 o 
   2   7  11      88.496      86.423       2.276 o 
   2   8   0     538.533     529.473       8.793 o 
   2   8   1       2.491       6.290       1.192 o 
   2   8   2     646.076     634.828       7.402 o 
   2   8   3     162.674     155.792       2.689 o 
   2   8   4     263.209     249.993       3.846 o 
   2   8   5    1398.993    1394.478      17.103 o 
   2   8   6     197.874     201.488       3.167 o 
   2   8   7      47.756      45.652       1.693 o 
   2   8   8      10.023      14.914       1.756 o 
   2   8   9     487.948     495.856       9.676 o 
   2   9   0     190.923     179.207       3.869 o 
   2   9   1      52.567      48.159       1.668 o 
   2   9   2     146.432     137.026       2.462 o 
   2   9   3      13.269      17.353       1.822 o 
   2   9   4      17.938      18.147       1.750 o 
   2   9   5     506.077     476.646       6.764 o 
   3   0   1    1349.184    1311.124      16.075 o 
   3   0   2     519.905     520.663       5.843 o 
   3   0   3    5128.303    5297.813      53.664 o 
   3   0   4      74.863      65.047       1.168 o 
   3   0   5    3059.483    3208.737      31.877 o 
   3   0   6     396.880     407.618       4.740 o 
   3   0   7       0.635       2.922       0.755 o 
   3   0   8      73.449      61.072       1.351 o 
   3   0   9     930.987     911.371      10.319 o 
   3   0  10     163.251     144.181       2.437 o 
   3   0  11    1508.068    1501.613      18.105 o 
   3   0  12     599.924     600.850       8.506 o 
   3   0  13     595.817     588.466       9.135 o 
   3   0  14      10.012      12.779       2.531 o 
   3   0  15     218.722     210.962       5.023 o 
   3   1   1       6.493       7.043       0.321 o 
   3   1   2     485.059     485.604       3.951 o 
   3   1   3     212.187     222.378       1.893 o 
   3   1   4    2759.848    2804.404      20.568 o 
   3   1   5      40.230      35.431       0.580 o 
   3   1   6    4950.709    5224.437      37.923 o 
   3   1   7     444.518     444.233       3.730 o 
   3   1   8    4310.967    4420.576      32.358 o 
   3   1   9       9.580      11.506       0.716 o 
   3   1  10      16.593      17.399       0.840 o 
   3   1  11     182.169     181.854       2.177 o 
   3   1  12     429.979     421.502       4.351 o 
   3   1  13      25.701      27.663       1.448 o 
   3   1  14     329.885     324.281       4.346 o 
   3   1  15       0.315       7.694       2.054 o 
   3   2   1     150.755     152.059       1.447 o 
   3   2   2      92.347      82.732       0.901 o 
   3   2   3      16.366      17.379       0.459 o 
   3   2   4    1056.707    1060.917       8.118 o 
   3   2   5     450.846     468.392       3.693 o 
   3   2   6       0.082       2.601       0.548 o 
   3   2   7     102.488      93.727       1.209 o 
   3   2   8       9.718      10.051       0.681 o 
   3   2   9     516.371     506.518       4.488 o 
   3   2  10     118.170     115.584       1.515 o 
   3   2  11      49.443      48.190       1.164 o 
   3   2  12      34.334      32.301       1.207 o 
   3   2  13      42.959      44.452       1.429 o 
   3   2  14      21.455      21.024       1.553 o 
   3   2  15      14.809      18.604       2.042 o 
   3   3   1      28.306      25.909       0.489 o 
   3   3   2    1585.126    1595.229      12.245 o 
   3   3   3    1093.363    1078.781       8.641 o 
   3   3   4     429.841     420.576       3.769 o 
   3   3   5     594.971     598.381       5.104 o 
   3   3   6      29.685      27.578       0.684 o 
   3   3   7     206.238     199.969       1.973 o 
   3   3   8     135.670     132.823       1.550 o 
   3   3   9     393.775     400.125       3.708 o 
   3   3  10     438.826     427.318       3.939 o 
   3   3  11     130.197     137.850       1.974 o 
   3   3  12     772.433     757.995       7.852 o 
   3   3  13     187.292     184.612       2.939 o 
   3   3  14     323.555     324.225       4.551 o 
   3   3  15      59.833      59.139       2.237 o 
   3   4   1      25.622      29.604       0.609 o 
   3   4   2     159.696     152.686       1.618 o 
   3   4   3     116.950     116.614       1.331 o 
   3   4   4     247.108     238.997       2.519 o 
   3   4   5     105.550     105.186       1.306 o 
   3   4   6     120.322     112.534       1.431 o 
   3   4   7     806.428     814.468       7.177 o 
   3   4   8      64.922      58.740       1.100 o 
   3   4   9     711.404     703.650       6.426 o 
   3   4  10      65.616      59.915       1.302 o 
   3   4  11     455.502     446.204       4.739 o 
   3   4  12       7.870      10.269       1.553 o 
   3   4  13     172.922     165.003       2.865 o 
   3   4  14       0.395       8.626       1.869 o 
   3   5   1      86.560      83.169       1.156 o 
   3   5   2    4485.607    4706.374      45.147 o 
   3   5   3     160.364     150.067       1.973 o 
   3   5   4     121.294     118.023       1.640 o 
   3   5   5     151.653     149.453       1.903 o 
   3   5   6     115.425     110.804       1.552 o 
   3   5   7      84.337      86.144       1.408 o 
   3   5   8     722.432     703.645       6.518 o 
   3   5   9      19.855      24.596       1.184 o 
   3   5  10      34.611      33.104       1.283 o 
   3   5  11       3.763       8.344       1.656 o 
   3   5  12    1755.291    1817.927      18.469 o 
   3   5  13      65.543      59.266       2.163 o 
   3   6   1     193.947     186.618       2.397 o 
   3   6   2      29.930      26.550       0.977 o 
   3   6   3    2256.236    2326.092      23.912 o 
   3   6   4     117.379     118.271       1.904 o 
   3   6   5      17.603      14.844       1.022 o 
   3   6   6     225.681     225.358       2.613 o 
   3   6   7     161.377     167.052       2.319 o 
   3   6   8      23.258      24.124       1.215 o 
   3   6   9     143.373     152.084       2.368 o 
   3   6  10       6.704      10.249       1.603 o 
   3   6  11     125.824     122.825       2.247 o 
   3   6  12     266.901     263.772       3.797 o 
   3   7   1     118.381     109.839       1.926 o 
   3   7   2    1569.873    1590.430      17.469 o 
   3   7   3      16.921      17.652       1.264 o 
   3   7   4      42.147      43.466       1.593 o 
   3   7   5      14.451      17.108       1.407 o 
   3   7   6     660.600     653.377       7.468 o 
   3   7   7      48.878      46.642       1.482 o 
   3   7   8    1337.887    1325.837      13.070 o 
   3   7   9       8.751      14.036       1.626 o 
   3   7  10     364.356     355.603       4.888 o 
   3   8   1      98.823      95.558       2.020 o 
   3   8   2     103.256     105.301       2.191 o 
   3   8   3     366.875     364.928       4.953 o 
   3   8   4      85.813      84.908       2.244 o 
   3   8   5     191.322     190.047       3.348 o 
   3   8   6      14.660      17.318       1.953 o 
   3   8   7      11.793      13.509       1.812 o 
   3   9   1      12.956      15.668       1.823 o 
   3   9   2     221.489     206.368       3.301 o 
   3   9   3     350.148     330.249       4.847 o 
   4   0   0    2575.802    2676.646      41.433 o 
   4   0   1     178.320     173.612       2.474 o 
   4   0   2     632.762     611.604       7.313 o 
   4   0   3    3090.363    3174.281      31.443 o 
   4   0   4    1249.373    1241.281      13.436 o 
   4   0   5       1.523       3.344       0.806 o 
   4   0   6     886.133     839.092       9.996 o 
   4   0   7     169.589     166.846       2.470 o 
   4   0   8      13.047      14.942       0.974 o 
   4   0   9     376.840     374.104       4.883 o 
   4   0  10     446.658     435.536       5.627 o 
   4   0  11     291.127     284.888       4.286 o 
   4   0  12       3.918      10.673       1.769 o 
   4   0  13       2.577       7.727       2.259 o 
   4   0  14     400.919     400.491       7.344 o 
   4   0  15       7.758      10.859       3.704 o 
   4   1   0     799.970     809.792       9.896 o 
   4   1   1      12.695      14.053       0.491 o 
   4   1   2     936.218     936.794       7.532 o 
   4   1   3     154.710     148.462       1.452 o 
   4   1   4       0.665       3.081       0.536 o 
   4   1   5     289.090     278.722       2.653 o 
   4   1   6     121.502     122.329       1.372 o 
   4   1   7       3.868       6.153       0.651 o 
   4   1   8      23.041      19.703       0.751 o 
   4   1   9     335.862     326.584       3.019 o 
   4   1  10      39.185      43.349       1.085 o 
   4   1  11     296.422     283.294       3.031 o 
   4   1  12     171.325     165.412       2.634 o 
   4   1  13     129.806     123.207       2.352 o 
   4   1  14     114.862     110.512       2.565 o 
   4   2   0    3589.116    3711.593      38.904 o 
   4   2   1    1463.901    1453.390      11.057 o 
   4   2   2     161.548     149.423       1.488 o 
   4   2   3     548.178     550.106       4.462 o 
   4   2   4     858.504     868.928       7.263 o 
   4   2   5    1043.183    1005.491       8.089 o 
   4   2   6     676.092     624.304       5.369 o 
   4   2   7     102.709      92.783       1.269 o 
   4   2   8     202.243     214.482       2.151 o 
   4   2   9     546.643     545.099       4.995 o 
   4   2  10     816.296     794.670       7.513 o 
   4   2  11    1046.240    1056.735      10.115 o 
   4   2  12     303.311     273.085       3.407 o 
   4   2  13      52.758      45.931       1.686 o 
   4   2  14     261.295     268.122       4.129 o 
   4   3   0     456.744     432.296       5.054 o 
   4   3   1    1785.146    1821.063      14.746 o 
   4   3   2     172.042     174.550       1.734 o 
   4   3   3      57.525      55.327       0.855 o 
   4   3   4    1192.341    1212.648       9.738 o 
   4   3   5      69.171      70.683       1.072 o 
   4   3   6    1194.024    1216.906       9.985 o 
   4   3   7     544.955     550.319       4.925 o 
   4   3   8     107.575     105.287       1.477 o 
   4   3   9      93.314      95.869       1.510 o 
   4   3  10     542.923     541.381       5.070 o 
   4   3  11      22.680      25.887       1.252 o 
   4   3  12     317.408     297.782       3.669 o 
   4   3  13      89.137      87.857       2.056 o 
   4   3  14      17.446      19.809       1.675 o 
   4   4   0      19.860      20.107       0.812 o 
   4   4   1    1128.567    1137.114       8.696 o 
   4   4   2      89.475      89.755       1.157 o 
   4   4   3     118.106     109.145       1.319 o 
   4   4   4     846.098     856.390       7.463 o 
   4   4   5     796.030     795.263       7.090 o 
   4   4   6    1515.340    1520.457      12.952 o 
   4   4   7      13.383      15.043       0.976 o 
   4   4   8     363.597     370.787       3.625 o 
   4   4   9     482.343     468.923       4.847 o 
   4   4  10     846.956     820.802       8.864 o 
   4   4  11     297.339     289.871       3.684 o 
   4   4  12     145.028     183.731       2.816 o 
   4   4  13      18.581      18.680       1.693 o 
   4   5   0     221.978     221.067       3.172 o 
   4   5   1     163.956     164.724       1.876 o 
   4   5   2      60.401      59.492       1.046 o 
   4   5   3     384.845     392.779       3.782 o 
   4   5   4       6.393       8.189       0.906 o 
   4   5   5      29.029      29.129       1.005 o 
   4   5   6     257.180     249.298       2.707 o 
   4   5   7     153.727     146.048       2.041 o 
   4   5   8      97.003      85.131       1.690 o 
   4   5   9       5.681      11.020       1.465 o 
   4   5  10     167.987     167.998       2.698 o 
   4   5  11      32.603      34.438       1.815 o 
   4   5  12       7.084       8.003       1.898 o 
   4   6   0     146.088     140.783       2.616 o 
   4   6   1      14.971      16.454       0.931 o 
   4   6   2     548.429     533.133       5.366 o 
   4   6   3       0.476       4.843       1.199 o 
   4   6   4     380.548     375.947       4.342 o 
   4   6   5     531.771     538.933       6.185 o 
   4   6   6     151.542     149.476       2.263 o 
   4   6   7       9.786      11.644       1.312 o 
   4   6   8     162.017     152.022       2.486 o 
   4   6   9     410.508     389.514       4.841 o 
   4   6  10     494.810     494.494       6.137 o 
   4   7   0    1043.137    1048.855      16.244 o 
   4   7   1       2.391       6.348       1.373 o 
   4   7   2     104.211      98.783       1.954 o 
   4   7   3       5.620       9.527       1.605 o 
   4   7   4      14.417      16.391       1.438 o 
   4   7   5     272.454     274.956       3.750 o 
   4   7   6     113.114     107.392       2.186 o 
   4   7   7     288.954     283.591       3.772 o 
   4   7   8      43.460      42.967       1.783 o 
   4   7   9      44.336      44.885       2.303 o 
   4   8   0     967.490     938.282      16.063 o 
   4   8   1      75.961      73.599       2.091 o 
   4   8   2     128.915     124.156       2.561 o 
   4   8   3     123.500     117.494       2.664 o 
   4   8   4      57.570      60.781       2.083 o 
   4   8   5    1321.583    1308.036      15.432 o 
   4   8   6     556.585     534.179       8.088 o 
   5   0   1     141.119     147.101       2.080 o 
   5   0   2     838.513     818.346       9.689 o 
   5   0   3     276.998     283.489       3.751 o 
   5   0   4     253.476     248.453       3.382 o 
   5   0   5       0.114       3.561       0.993 o 
   5   0   6      18.350      18.540       1.124 o 
   5   0   7     294.433     286.524       4.111 o 
   5   0   8    5236.289    5451.523      60.732 o 
   5   0   9      66.173      66.284       1.793 o 
   5   0  10     149.665     149.829       2.657 o 
   5   0  11      54.011      53.317       1.773 o 
   5   0  12      45.535      44.235       1.880 o 
   5   0  13       1.666       9.527       2.654 o 
   5   1   1     229.353     239.309       2.347 o 
   5   1   2       7.158       9.449       0.630 o 
   5   1   3    2505.390    2600.771      21.385 o 
   5   1   4       1.395       3.963       0.720 o 
   5   1   5     579.016     543.801       4.844 o 
   5   1   6     331.528     334.919       3.222 o 
   5   1   7    2418.757    2445.463      20.167 o 
   5   1   8       2.017       6.423       0.960 o 
   5   1   9      12.386      10.383       0.982 o 
   5   1  10      22.838      25.249       1.079 o 
   5   1  11     657.593     628.125       6.207 o 
   5   1  12       5.787       9.800       1.492 o 
   5   1  13     987.084     991.641      10.701 o 
   5   2   1     450.541     451.028       4.131 o 
   5   2   2      24.567      26.555       0.756 o 
   5   2   3     124.362     119.458       1.454 o 
   5   2   4     302.218     303.653       2.891 o 
   5   2   5      55.899      55.388       0.989 o 
   5   2   6      31.481      29.567       0.896 o 
   5   2   7      19.352      16.983       0.863 o 
   5   2   8     132.249     136.234       1.754 o 
   5   2   9      77.989      70.931       1.322 o 
   5   2  10      65.471      66.131       1.398 o 
   5   2  12     203.271     197.836       3.013 o 
   5   2  13      23.104      22.400       1.688 o 
   5   3   1       2.306       6.452       0.749 o 
   5   3   2      39.193      38.429       0.855 o 
   5   3   3     399.935     395.212       3.581 o 
   5   3   4       0.150       4.927       0.785 o 
   5   3   5     873.853     877.885       7.477 o 
   5   3   6       7.852       9.853       0.871 o 
   5   3   7     791.676     759.963       6.537 o 
   5   3   8     206.085     202.325       2.430 o 
   5   3   9     575.393     546.919       5.351 o 
   5   3  10      18.093      18.198       1.267 o 
   5   3  11     107.398     106.842       2.219 o 
   5   3  12      58.939      52.549       1.820 o 
   5   4   1      20.709      18.962       0.752 o 
   5   4   2     527.949     540.826       4.756 o 
   5   4   3     186.284     169.490       1.909 o 
   5   4   4     746.352     748.197       6.591 o 
   5   4   5      55.727      54.304       1.080 o 
   5   4   6      42.950      40.807       1.073 o 
   5   4   7     135.759     132.011       1.886 o 
   5   4   8      61.868      57.366       1.417 o 
   5   4   9      17.608      16.254       1.280 o 
   5   4  10      21.433      21.731       1.411 o 
   5   4  11      14.026      17.387       1.551 o 
   5   4  12     247.570     243.355       3.818 o 
   5   5   1    1973.797    2022.948      16.473 o 
   5   5   2       3.047       5.819       0.957 o 
   5   5   3     553.514     535.624       5.167 o 
   5   5   4      32.256      31.415       1.156 o 
   5   5   5     162.069     163.776       2.218 o 
   5   5   6       1.844       7.067       1.364 o 
   5   5   7    1146.928    1172.841      11.969 o 
   5   5   8      47.933      48.298       1.596 o 
   5   5   9     998.195     978.785      12.103 o 
   5   5  10       1.145       7.074       2.206 o 
   5   6   1     113.101     117.037       1.829 o 
   5   6   2    1104.262    1119.026      11.487 o 
   5   6   3     282.544     284.884       3.514 o 
   5   6   4     293.218     302.227       3.824 o 
   5   6   5      36.698      31.901       1.449 o 
   5   6   6     111.854     109.070       2.130 o 
   5   6   7       5.794      10.537       1.625 o 
   5   6   8     502.351     499.098       6.399 o 
   5   6   9       6.877       9.946       2.006 o 
   5   7   1    1376.121    1384.541      14.447 o 
   5   7   2       0.151       7.769       1.615 o 
   5   7   3     627.749     611.800       7.213 o 
   5   7   4      18.221      16.840       1.675 o 
   5   7   5       2.524      10.953       1.830 o 
   5   7   6      20.389      20.083       1.729 o 
   5   8   1      39.754      41.392       1.908 o 
   6   0   0    2807.421    2990.452      44.032 o 
   6   0   1      18.647      18.141       1.051 o 
   6   0   2     439.176     423.343       5.349 o 
   6   0   3     162.031     147.794       2.386 o 
   6   0   4     617.793     602.435       8.261 o 
   6   0   5      17.180      20.156       1.364 o 
   6   0   6      10.939      11.979       1.346 o 
   6   0   7     145.071     139.882       2.969 o 
   6   0   8      48.609      44.737       1.775 o 
   6   0   9     247.034     243.662       4.154 o 
   6   0  10    1291.715    1284.655      17.496 o 
   6   0  11       5.676       7.217       2.056 o 
   6   0  12       4.823       9.690       2.217 o 
   6   1   1      56.130      51.860       1.045 o 
   6   1   2      31.871      31.468       0.916 o 
   6   1   3      50.413      45.549       1.081 o 
   6   1   4       1.991       5.269       0.972 o 
   6   1   5    1338.454    1313.791      12.275 o 
   6   1   6     334.594     322.240       3.404 o 
   6   1   7      19.358      18.285       1.078 o 
   6   1   8      22.166      21.387       1.170 o 
   6   1   9       2.173       5.577       1.265 o 
   6   1  10       0.008       6.487       1.363 o 
   6   1  11     435.503     433.825       4.885 o 
   6   1  12      81.754      76.569       1.886 o 
   6   2   0    2017.332    2049.492      25.510 o 
   6   2   1     960.627     950.897       8.744 o 
   6   2   2      40.121      35.571       1.010 o 
   6   2   3      87.171      86.968       1.382 o 
   6   2   4     451.103     448.797       4.341 o 
   6   2   5     394.053     399.261       3.915 o 
   6   2   6     480.382     464.048       4.504 o 
   6   2   7     128.137     112.716       1.790 o 
   6   2   8      55.827      49.050       1.370 o 
   6   2   9      41.111      39.418       1.341 o 
   6   2  10     702.943     684.922       7.517 o 
   6   2  11      70.497      57.122       1.788 o 
   6   3   0     134.845     143.631       2.660 o 
   6   3   1    1051.001    1057.675       9.338 o 
   6   3   2      67.020      64.782       1.257 o 
   6   3   3      47.290      45.238       1.089 o 
   6   3   4      77.898      72.303       1.311 o 
   6   3   5      55.401      59.260       1.235 o 
   6   3   6     329.335     339.620       3.485 o 
   6   3   7     245.637     248.967       2.966 o 
   6   3   8      29.147      30.239       1.270 o 
   6   3   9     178.629     174.844       2.555 o 
   6   3  10     249.928     251.503       3.615 o 
   6   3  11      31.072      29.897       1.800 o 
   6   4   0      80.293      84.531       1.979 o 
   6   4   1     562.900     563.467       5.099 o 
   6   4   2       9.155      11.470       1.008 o 
   6   4   3      43.310      36.695       1.144 o 
   6   4   4     841.945     862.084       7.601 o 
   6   4   5     208.941     195.485       2.580 o 
   6   4   6    1145.502    1145.620      10.634 o 
   6   4   7     185.310     170.136       2.456 o 
   6   4   8     226.511     224.124       3.226 o 
   6   4   9     118.974     118.202       2.431 o 
   6   4  10     407.084     385.927       5.470 o 
   6   5   0     859.656     863.569      10.341 o 
   6   5   1     583.877     605.466       5.361 o 
   6   5   2       0.509       7.894       1.109 o 
   6   5   3       9.078      10.385       1.177 o 
   6   5   4       9.076      10.419       1.274 o 
   6   5   5     114.534     118.108       2.104 o 
   6   5   6       0.838       6.106       1.599 o 
   6   5   7     246.007     242.842       3.455 o 
   6   5   8      25.589      26.740       1.753 o 
   6   6   0      14.486      17.604       1.618 o 
   6   6   2     775.142     765.846       8.278 o 
   6   6   3      92.920      93.981       2.021 o 
   6   6   4     653.661     661.939       7.848 o 
   6   6   5      52.691      43.538       1.827 o 
   6   6   6     410.852     405.806       5.373 o 
   6   7   0     157.790     156.536       3.463 o 
   6   7   1      33.217      35.174       1.612 o 
   6   7   2      41.911      44.649       1.829 o 
   7   0   1      82.764      85.213       1.756 o 
   7   0   2      88.514      89.093       1.899 o 
   7   0   3      52.135      53.207       1.685 o 
   7   0   4     287.606     294.240       4.507 o 
   7   0   5     581.579     555.321       8.571 o 
   7   0   6      55.952      53.552       2.052 o 
   7   0   7     307.032     314.421       5.390 o 
   7   0   8     266.926     259.622       4.803 o 
   7   0   9      37.710      36.060       2.267 o 
   7   0  10       2.532       8.454       2.571 o 
   7   1   1      15.469      15.813       1.005 o 
   7   1   2     334.748     346.732       3.480 o 
   7   1   3     132.116     138.252       1.963 o 
   7   1   4     753.605     721.867       6.774 o 
   7   1   5      16.663      19.874       1.304 o 
   7   1   6     254.563     245.319       3.201 o 
   7   1   7     151.452     149.094       2.375 o 
   7   1   8    1174.706    1147.285      11.606 o 
   7   1   9      72.546      73.574       1.880 o 
   7   1  10       6.480      10.914       1.827 o 
   7   2   1      25.509      22.773       1.048 o 
   7   2   2     651.142     644.488       6.444 o 
   7   2   3      39.726      46.521       1.352 o 
   7   2   4     191.609     175.310       2.427 o 
   7   2   5       0.957       6.907       1.393 o 
   7   2   6      30.134      29.073       1.389 o 
   7   2   7     167.925     164.415       2.672 o 
   7   2   8     278.729     273.002       3.627 o 
   7   2   9     250.427     248.686       3.479 o 
   7   3   1      33.475      34.594       1.247 o 
   7   3   2     755.001     744.902       7.217 o 
   7   3   3     835.611     865.138       8.449 o 
   7   3   4     669.928     668.846       6.646 o 
   7   3   5      64.917      64.808       1.597 o 
   7   3   6      28.845      30.825       1.436 o 
   7   3   7     455.003     439.400       5.140 o 
   7   3   8      29.541      28.247       1.680 o 
   7   4   1       5.742       8.269       1.325 o 
   7   4   2     229.579     220.894       2.752 o 
   7   4   3      13.755      17.595       1.277 o 
   7   4   4     523.379     537.061       5.504 o 
   7   4   5     243.758     242.739       3.395 o 
   7   4   6      47.366      42.589       1.699 o 
   7   4   7     224.682     223.000       3.298 o 
   7   5   1     164.005     162.276       2.364 o 
   7   5   2    1505.680    1502.606      14.796 o 
   7   5   3      17.927      21.574       1.362 o 
   7   5   4     122.185     127.399       2.150 o 
   7   5   5       0.143       8.910       1.851 o 
   8   0   0      29.378      51.266       2.915 o 
   8   0   1     898.440     901.807      11.476 o 
   8   0   2      79.878      68.903       2.082 o 
   8   0   3     716.089     697.307       9.589 o 
   8   0   4       4.628      21.309       2.386 o 
   8   0   5    1327.906    1313.038      18.924 o 
   8   0   6      10.284      16.488       2.712 o 
   8   1   0     401.360     380.983       5.256 o 
   8   1   1       1.937       8.282       1.334 o 
   8   1   2     256.214     264.865       3.220 o 
   8   1   3      94.313      93.083       1.899 o 
   8   1   4     319.625     315.584       3.959 o 
   8   1   5     308.227     300.753       3.916 o 
   8   1   6      71.992      74.045       1.990 o 
   8   2   0       7.919       8.278       2.108 o 
   8   2   1     689.954     683.296       6.749 o 
   8   2   2      36.625      33.174       1.540 o 
   8   2   3     106.609     108.015       2.289 o 
   8   2   4      90.666      86.559       2.015 o 
   8   2   5     169.119     173.635       2.811 o 
   8   2   6       5.274       9.377       1.979 o 
   8   3   0       2.706      10.060       2.834 o 
   8   3   1       2.545       7.212       1.652 o 
   8   3   2     225.776     223.880       3.133 o 
   8   3   3       7.873      14.022       1.786 o 
   8   3   4      26.709      27.267       1.814 o 
   8   4   0       0.775      21.731       2.546 o 
